# Supplementary material for: Rapid LA-REIMS-based metabolic fingerprinting of serum discriminates aflatoxin-exposed from non-exposed pregnant women: a prospective cohort from the Butajira Nutrition, Mental Health, and Pregnancy (BUNMAP) Study in rural Ethiopia
Source: Mycotoxin Res. 2024 Sep 11;40(4):681–91. doi: 10.1007/s12550-024-00558-x (PMC11480126; doi:10.1007/s12550-024-00558-x)
Supplement: Supplementary file 2 — Supplementary file2 (CSV 5 KB) [file 12550_2024_558_MOESM2_ESM.csv]

Labcode	AFB1lysine(pg/mg)
K04/0807	42.85
06A/0796	21.15
K04/0816	22.93
K04/0814	33.14
04B/0782	3.65
09B/0327	19.25
09A/0328	33.99
09B/0333	28.68
09A/0326	23.11
K04/0818	8.32
K04/0817	7.93
K04/0243	12.14
008/0232	12.62
K04/0246	6.16
k04/0248	22.24
K04/0810	15.97
K04/0809	17.77
09A/207.9	8.34
K04/0549	15.47
K04/0477	14.26
K04/0291	9.89
008/595.2	9.46
008/0265	8.93
09A/336.5	8.65
K04/0553	9.90
008/0240	12.94
04B/0202	9.28
005/0302	10.98
K04/0288	9.44
K04/0294	10.38
09A/0321	16.99
09B/0209	34.63
005/0304	8.30
008/0238	9.70
K04/0295	11.08
K04/0292	9.25
K04/0290	14.70
06B/0228	8.40
005/0305	8.26
06B/0225	8.76
K04/0171	1.75
06A/0207	1.06
008/0236	2.57
008/0235	1.00
008/0234	1.03
K04/0247	1.20
007/0339	2.20
k04/0251	1.13
09A/0329	11.11
06B/0310	7.72
007/0260	19.85
005/0181	15.72
007/0258	7.18
007/0691	7.11
007/0255	9.08
005/0180	15.96
007/0254	21.33
007/0253	13.84
007/0268	48.44
007/0266	6.94
k04/0741	10.26
06B/0312	12.11
06B/0313	11.79
06B/0311	7.67
005/0309	41.28
06B/0319	23.79
005/0308	1.24
06B/0318	16.63
005/0307	10.28
005/0306	7.94
005/0182	12.17
005/0173	17.15
04B/0270	13.60
005/0176	9.15
011/0275	10.59
06A/0277	10.19
06A/0279	10.62
04B/0272	15.88
06A/0278	9.53
04B/0271	10.69
k04/0163	9.38
K04/0299	11.27
K04/0298	8.78
06A/0281	14.87
K04/0283	15.01
09B/0210	13.82
06B/0231	10.05
06B/0224	0.94
K04/0221	1.06
09A/0212	1.05
09A/0320	0.96
09B/0338	0.95
K04/0028	1.02
K04/0037	1.16
005/0303	0.97
K04/0289	1.10
06B/0229	1.11
007/0198	1.04
007/0197	4.01
K04/0220	3.20
09B/0213	0.94
007/0196	0.81
008/0194	3.15
008/0193	1.08
K04/0215	3.52
K04/0218	1.02
06B/0226	0.91
K04/0286	1.22
K04/0216	1.24
K04/0217	1.07
06B/0227	0.93
K04/0285	0.97
008/0192	0.98
06B/0183	1.00
06B/0184	1.05
06B/0185	0.95
06B/0186	1.00
008/0187	1.18
04B/0784	21.08
04B/0783	1.14
005/0821	16.63
011/0607	12.35
005/0825	19.04
K04/0614	1.03
005/0735	1.12
06B/0669	7.94
K04/0300	1.21
008/49.1	7.43
06A/0172	1.15
09B/48.4	7.60
06A/0276	4.95
007/0263	1.15
06A/0280	72.79
06A/0206	43.77
005/0734	13.75
06B/0629	18.06
K04/0642	19.56
04B/0706	19.18
06A/0670	20.21
04B/0203	6.76
005/0739	14.63
09B/0323	96.93
K04/0244	27.25
K04/0293	22.90
005/0597	33.81
k04/0581	28.59
06A/0576	37.72
007/0457	10.59
005/0596	36.61
K04/0582	25.43
005/0594	10.50
007/0509	22.18
06B/0493	10.22
008/0600	10.25
005/0595	21.19
06A/0575	36.75
04B/0572	31.98
008/0602	9.14
06A/0580	21.02
007/0454	24.68
K04/0414	8.70
06A/0460	19.75
007/0537	15.78
06A/0542	18.12
008/0504	18.44
K04/0252	23.48
005/105.1	11.05
06B/0529	14.19
04B/0539	9.17
06A/0541	26.67
005/0528	23.67
06A/0516	11.76
008/0498	32.99
007/0570	19.05
007/0571	9.60
008/0565	9.72
008/0564	8.93
06A/0515	14.40
K04/0523	9.21
06B/0532	8.12
008/0562	19.40
008/0190	16.53
04B/0510	8.99
K04/0524	9.13
04B/0512	12.04
06B/0492	10.96
005/0480	8.48
008/0494	8.60
K04/0297	8.82
06B/0488	9.49
005/0479	9.35
K04/0799	11.38
005/0484	8.45
005/0483	8.03
005/0481	15.61
06B/0489	26.18
005/0482	14.57
008/0496	8.28
06B/0531	14.83
06B/0530	35.82
008/0505	11.50
04B/0513	10.94
04B/0511	8.53
005/0593	12.62
06A/0698	18.55
06B/0773	1.25
K04/0757	22.78
008/0748	23.47
008/0755	17.85
k04/0548	18.37
06B/0556	18.65
06A/0702	1.36
008/0501	31.28
005/0590	18.45
K04/0762	44.03
06A/0715	21.35
06A/0696	23.21
k04/0651	8.96
06A/0574	34.87
008/0749	8.13
K04/0726	30.73
007/0455	12.71
06B/0668	13.37
04B/0703	13.25
k04/0587	38.69
008/0754	10.57
005/0486	12.91
005/0659	38.65
k04/0644	3.70
06A/0714	4.06
06B/0743	7.52
06A/0543	10.93
06B/0557	16.24
k04/0650	17.08
005/0592	19.49
011/0707	16.94
005/0485	36.18
k04/0550	9.34
06B/0491	57.29
k04/0588	23.79
008/0750	8.53
007/0452	15.16
06A/0697	38.59
04B/0573	24.85
008/0746	6.75
09A/0433	15.90
007/0456	40.34
04B/0704	28.43
k04/0643	17.72
005/0591	15.92
008/0751	14.98
06B/0744	24.67
04B/0508	24.32
k04/0716	22.06
06A/0458	25.30
K04/0468	19.50
008/0686	2.16
008/0688	44.13
06B/0628	27.45
06B/0667	2.04
K04/0615	45.68
K04/0241	1.71
K04/0547	32.01
06A/0464	19.46
06B/0632	2.18
06B/0664	1.62
008/0636	1.25
K04/0467	21.46
008/0684	1.49
K04/0617	19.93
K04/0473	42.83
011/0201	22.92
06B/0630	1.17
008/0848	19.06
06B/0832	26.74
06B/0829	26.20
06B/0828	20.43
06B/0827	19.13
K04/0474	26.47
011/0604	20.87
011/0608	16.74
011/0760	21.21
011/0609	15.95
06B/0826	17.67
06B/0633	19.40
06A/0282	19.69
K04/0470	27.02
06A/0792	16.13
06A/0463	20.36
008/0780	17.94
06A/0788	1.29
06A/0713	18.14
K04/0475	42.86
06A/0402	18.10
K04/0476	14.48
K04/0469	24.28
K04/0465	21.78
008/0444	24.93
06B/0834	1.28
K04/0806	23.80
06B/0774	21.57
005/0554	20.15
06B/0836	7.90
06B/0558	25.39
06A/0459	23.82
06B/0830	17.45
K04/0167	19.83
KK/0106	19.49
KK/0424	7.93
